# Supplementary material for: Safety and Evaluation of the Immune Response of Coronavirus Nosode (BiosimCovex) in Healthy Volunteers: A Preliminary Study Extending the Homeopathic Pathogenetic Trial
Source: Medicines (Basel). 2022 Dec 30;10(1):8. doi: 10.3390/medicines10010008 (PMC9865918; doi:10.3390/medicines10010008)
Supplement: Supplementary file 1 [file medicines-10-00008-s001.zip]

Archive with 1 entries (1 files):
- medicines-2123686-supplementary.pdf
